# Supplementary material for: 3,4-Unsubstituted 2-tert-Butyl-pyrrolidine-1-oxyls with Hydrophilic Functional Groups in the Side Chains
Source: Molecules. 2022 Mar 16;27(6):1922. doi: 10.3390/molecules27061922 (PMC8948954; doi:10.3390/molecules27061922)
Supplement: Supplementary file 1 [file molecules-27-01922-s001.zip]

Archive with 1 entries (1 files):
- molecules-1623685-supplementary.pdf
